# Supplementary material for: COVER: conformational oversampling as data augmentation for molecules
Source: J Cheminform. 2020 Mar 18;12:18. doi: 10.1186/s13321-020-00420-z (PMC7080709; doi:10.1186/s13321-020-00420-z)
Supplement: Supplementary file 1 — Additional file 1. Statistical analysis. [file 13321_2020_420_MOESM1_ESM.zip]

Archive with 10 entries (10 files):
- bmcart.cls
- bmcart-biblio.sty
- bmc-mathphys.bst
- ComparisonTox21natconfs.pdf
- meansdalldatasets.pdf
- meansdalloversampled.pdf
- supplement.aux
- supplement.log
- supplement.out
- supplement.tex
