# Supplementary material for: COVER: conformational oversampling as data augmentation for molecules
Source: J Cheminform. 2020 Mar 18;12:18. doi: 10.1186/s13321-020-00420-z (PMC7080709; doi:10.1186/s13321-020-00420-z)
Supplement: Supplementary file 1 — Additional file 1. Statistical analysis. [file 13321_2020_420_MOESM1_ESM.zip › supplement.aux]

\relax 
\providecommand\hyper@newdestlabel[2]{}
\bibstyle{bmc-mathphys}
\providecommand\HyperFirstAtBeginDocument{\AtBeginDocument}
\HyperFirstAtBeginDocument{\ifx\hyper@anchor\@undefined
\global\let\oldcontentsline\contentsline
\gdef\contentsline#1#2#3#4{\oldcontentsline{#1}{#2}{#3}}
\global\let\oldnewlabel\newlabel
\gdef\newlabel#1#2{\newlabelxx{#1}#2}
\gdef\newlabelxx#1#2#3#4#5#6{\oldnewlabel{#1}{{#2}{#3}}}
\AtEndDocument{\ifx\hyper@anchor\@undefined
\let\contentsline\oldcontentsline
\let\newlabel\oldnewlabel
\fi}
\fi}
\global\let\hyper@last\relax 
\gdef\HyperFirstAtBeginDocument#1{#1}
\providecommand\HyField@AuxAddToFields[1]{}
\providecommand\HyField@AuxAddToCoFields[2]{}
\babel@aux{english}{}
\@writefile{lof}{\contentsline {figure}{\numberline {S1}{\ignorespaces  Mean values with standard deviations for the models generated. Plot of the mean values with standard deviations for sensitivity, specificity, AUC and balanced accuracy. The horizontal panels depict the metrics, whereas the vertical panels depict the means and standard deviations for the different data Ensemble. Red denotes that a dataset was not oversampled, whereas green denotes an oversampled dataset.}}{1}{figure.1}}
\newlabel{fig:CISameConf}{{S1}{1}{Mean values with standard deviations for the models generated. Plot of the mean values with standard deviations for sensitivity, specificity, AUC and balanced accuracy. The horizontal panels depict the metrics, whereas the vertical panels depict the means and standard deviations for the different data Ensemble. Red denotes that a dataset was not oversampled, whereas green denotes an oversampled dataset}{figure.1}{}}
\@writefile{lof}{\contentsline {figure}{\numberline {S2}{\ignorespaces Mean values with the standard deviation for the predictivity of the models using the Tox21 test dataset with a different number of conformations of the test dataset. For the test dataset 1 ,5, 20 and 50 conformations (labelled as 1-1, 5-5,20-20, and 50-50) were sampled per molecule and the mean of all predictions was used for the final evaluation. Further mean and standard deviations for sensitivity, specificity, AUC and balanced accuracy were calculated using all models which were trained with data Ensemble 1. The color denotes is a model was trained on an oversampled (green) or non-oversampled (red) dataset }}{1}{figure.2}}
\newlabel{fig:CITestDataConf}{{S2}{1}{Mean values with the standard deviation for the predictivity of the models using the Tox21 test dataset with a different number of conformations of the test dataset. For the test dataset 1 ,5, 20 and 50 conformations (labelled as 1-1, 5-5,20-20, and 50-50) were sampled per molecule and the mean of all predictions was used for the final evaluation. Further mean and standard deviations for sensitivity, specificity, AUC and balanced accuracy were calculated using all models which were trained with data Ensemble 1. The color denotes is a model was trained on an oversampled (green) or non-oversampled (red) dataset}{figure.2}{}}
\@writefile{lot}{\contentsline {table}{\numberline {S1}{\ignorespaces Errors and confidence intervals for the models generated with the same conformations and different seeds. sd denotes the standard deviation, se the standard error and ci is the 95\% confidence interval. All measures were calculated for sensitivity, specificity, AUC and balanced accuracy. The upper table was done for the validation dataset of the outer cross-validation fold, the lower part is done on the external test set from the Tox21 challenge. For all metrics we used the performances of 15 runs in total.}}{2}{table.1}}
\newlabel{tab:stats_same_confs}{{S1}{2}{Errors and confidence intervals for the models generated with the same conformations and different seeds. sd denotes the standard deviation, se the standard error and ci is the 95\% confidence interval. All measures were calculated for sensitivity, specificity, AUC and balanced accuracy. The upper table was done for the validation dataset of the outer cross-validation fold, the lower part is done on the external test set from the Tox21 challenge. For all metrics we used the performances of 15 runs in total}{table.1}{}}
\@writefile{lof}{\contentsline {figure}{\numberline {S3}{\ignorespaces AUC versus balanced accuracy of the models for the data ensembles. Each dot presents the external evaluation of one final model. All models were trained with different conformation ensembles. The captions of the subplots denote the amount of oversampling done, e.g. 1-16 denotes 1 conformation for the negative class and 16 conformations for the positive class. The blue dots represent the models trained by different oversampling strategies. Each color denotes a different data ensemble. The red dots represent the 10 best models as reported in the Tox21 challenge leaderboard. The grey area depicts the area where both, the AUC and balanced accuracy, are higher than 0.5.}}{3}{figure.3}}
\newlabel{fig:ComparisonTox21natconfs}{{S3}{3}{AUC versus balanced accuracy of the models for the data ensembles. Each dot presents the external evaluation of one final model. All models were trained with different conformation ensembles. The captions of the subplots denote the amount of oversampling done, e.g. 1-16 denotes 1 conformation for the negative class and 16 conformations for the positive class. The blue dots represent the models trained by different oversampling strategies. Each color denotes a different data ensemble. The red dots represent the 10 best models as reported in the Tox21 challenge leaderboard. The grey area depicts the area where both, the AUC and balanced accuracy, are higher than 0.5}{figure.3}{}}
\newlabel{LastPage}{{}{3}{}{page.3}{}}
\xdef\lastpage@lastpage{3}
\xdef\lastpage@lastpageHy{3}
