# Supplementary material for: COVER: conformational oversampling as data augmentation for molecules
Source: J Cheminform. 2020 Mar 18;12:18. doi: 10.1186/s13321-020-00420-z (PMC7080709; doi:10.1186/s13321-020-00420-z)
Supplement: Supplementary file 1 — Additional file 1. Statistical analysis. [file 13321_2020_420_MOESM1_ESM.zip › supplement.log]

This is pdfTeX, Version 3.14159265-2.6-1.40.19 (TeX Live 2018) (preloaded format=pdflatex 2018.8.3)  24 FEB 2020 17:27
entering extended mode
 \write18 enabled.
 %&-line parsing enabled.
**supplement.tex
(./supplement.tex
LaTeX2e <2018-04-01> patch level 5
(./bmcart.cls
Document Class: bmcart 2014/01/24BioMed Central class (VS)

(/home/jenniferh/Programs/texlive/tex2018/texmf-dist/tex/latex/base/article.cls
Document Class: article 2014/09/29 v1.4h Standard LaTeX document class
(/home/jenniferh/Programs/texlive/tex2018/texmf-dist/tex/latex/base/size10.clo
File: size10.clo 2014/09/29 v1.4h Standard LaTeX file (size option)
)
\c@part=\count80
\c@section=\count81
\c@subsection=\count82
\c@subsubsection=\count83
\c@paragraph=\count84
\c@subparagraph=\count85
\c@figure=\count86
\c@table=\count87
\abovecaptionskip=\skip41
\belowcaptionskip=\skip42
\bibindent=\dimen102
)
\mathindent=\dimen103

(/home/jenniferh/Programs/texlive/tex2018/texmf-dist/tex/latex/graphics/keyval.
sty
Package: keyval 2014/10/28 v1.15 key=value parser (DPC)
\KV@toks@=\toks14
) (/home/jenniferh/texmf/tex/latex/xcolor/xcolor.sty
Package: xcolor 2016/05/11 v2.12 LaTeX color extensions (UK)

(/home/jenniferh/Programs/texlive/tex2018/texmf-dist/tex/latex/graphics-cfg/col
or.cfg
File: color.cfg 2016/01/02 v1.6 sample color configuration
)
Package xcolor Info: Driver file: pdftex.def on input line 225.

(/home/jenniferh/Programs/texlive/tex2018/texmf-dist/tex/latex/graphics-def/pdf
tex.def
File: pdftex.def 2018/01/08 v1.0l Graphics/color driver for pdftex
)
Package xcolor Info: Model `cmy' substituted by `cmy0' on input line 1348.
Package xcolor Info: Model `hsb' substituted by `rgb' on input line 1352.
Package xcolor Info: Model `RGB' extended on input line 1364.
Package xcolor Info: Model `HTML' substituted by `rgb' on input line 1366.
Package xcolor Info: Model `Hsb' substituted by `hsb' on input line 1367.
Package xcolor Info: Model `tHsb' substituted by `hsb' on input line 1368.
Package xcolor Info: Model `HSB' substituted by `hsb' on input line 1369.
Package xcolor Info: Model `Gray' substituted by `gray' on input line 1370.
Package xcolor Info: Model `wave' substituted by `hsb' on input line 1371.
)
(/home/jenniferh/Programs/texlive/tex2018/texmf-dist/tex/latex/lastpage/lastpag
e.sty
Package: lastpage 2015/03/29 v1.2m Refers to last page's name (HMM; JPG)
)
\c@thanks=\count88
\bmcfloat@box=\box26
\c@author=\count89
\c@address=\count90
\sv@mathsurround=\dimen104
\fm@box=\box27
\c@addressref=\count91
\thanks@box=\box28
\abstract@box=\box29
\authors@list=\toks15
\keywords@list=\toks16
)
(/home/jenniferh/Programs/texlive/tex2018/texmf-dist/tex/latex/natbib/natbib.st
y
Package: natbib 2010/09/13 8.31b (PWD, AO)
\bibhang=\skip43
\bibsep=\skip44
LaTeX Info: Redefining \cite on input line 694.
\c@NAT@ctr=\count92
)
(/home/jenniferh/Programs/texlive/tex2018/texmf-dist/tex/latex/hyperref/hyperre
f.sty
Package: hyperref 2018/02/06 v6.86b Hypertext links for LaTeX

(/home/jenniferh/Programs/texlive/tex2018/texmf-dist/tex/generic/oberdiek/hobsu
b-hyperref.sty
Package: hobsub-hyperref 2016/05/16 v1.14 Bundle oberdiek, subset hyperref (HO)


(/home/jenniferh/Programs/texlive/tex2018/texmf-dist/tex/generic/oberdiek/hobsu
b-generic.sty
Package: hobsub-generic 2016/05/16 v1.14 Bundle oberdiek, subset generic (HO)
Package: hobsub 2016/05/16 v1.14 Construct package bundles (HO)
Package: infwarerr 2016/05/16 v1.4 Providing info/warning/error messages (HO)
Package: ltxcmds 2016/05/16 v1.23 LaTeX kernel commands for general use (HO)
Package: ifluatex 2016/05/16 v1.4 Provides the ifluatex switch (HO)
Package ifluatex Info: LuaTeX not detected.
Package: ifvtex 2016/05/16 v1.6 Detect VTeX and its facilities (HO)
Package ifvtex Info: VTeX not detected.
Package: intcalc 2016/05/16 v1.2 Expandable calculations with integers (HO)
Package: ifpdf 2017/03/15 v3.2 Provides the ifpdf switch
Package: etexcmds 2016/05/16 v1.6 Avoid name clashes with e-TeX commands (HO)
Package etexcmds Info: Could not find \expanded.
(etexcmds)             That can mean that you are not using pdfTeX 1.50 or
(etexcmds)             that some package has redefined \expanded.
(etexcmds)             In the latter case, load this package earlier.
Package: kvsetkeys 2016/05/16 v1.17 Key value parser (HO)
Package: kvdefinekeys 2016/05/16 v1.4 Define keys (HO)
Package: pdftexcmds 2018/01/30 v0.27 Utility functions of pdfTeX for LuaTeX (HO
)
Package pdftexcmds Info: LuaTeX not detected.
Package pdftexcmds Info: \pdf@primitive is available.
Package pdftexcmds Info: \pdf@ifprimitive is available.
Package pdftexcmds Info: \pdfdraftmode found.
Package: pdfescape 2016/05/16 v1.14 Implements pdfTeX's escape features (HO)
Package: bigintcalc 2016/05/16 v1.4 Expandable calculations on big integers (HO
)
Package: bitset 2016/05/16 v1.2 Handle bit-vector datatype (HO)
Package: uniquecounter 2016/05/16 v1.3 Provide unlimited unique counter (HO)
)
Package hobsub Info: Skipping package `hobsub' (already loaded).
Package: letltxmacro 2016/05/16 v1.5 Let assignment for LaTeX macros (HO)
Package: hopatch 2016/05/16 v1.3 Wrapper for package hooks (HO)
Package: xcolor-patch 2016/05/16 xcolor patch
Package: atveryend 2016/05/16 v1.9 Hooks at the very end of document (HO)
Package atveryend Info: \enddocument detected (standard20110627).
Package: atbegshi 2016/06/09 v1.18 At begin shipout hook (HO)
Package: refcount 2016/05/16 v3.5 Data extraction from label references (HO)
Package: hycolor 2016/05/16 v1.8 Color options for hyperref/bookmark (HO)
)
(/home/jenniferh/Programs/texlive/tex2018/texmf-dist/tex/generic/ifxetex/ifxete
x.sty
Package: ifxetex 2010/09/12 v0.6 Provides ifxetex conditional
)
(/home/jenniferh/Programs/texlive/tex2018/texmf-dist/tex/latex/oberdiek/auxhook
.sty
Package: auxhook 2016/05/16 v1.4 Hooks for auxiliary files (HO)
)
(/home/jenniferh/Programs/texlive/tex2018/texmf-dist/tex/latex/oberdiek/kvoptio
ns.sty
Package: kvoptions 2016/05/16 v3.12 Key value format for package options (HO)
)
\@linkdim=\dimen105
\Hy@linkcounter=\count93
\Hy@pagecounter=\count94

(/home/jenniferh/Programs/texlive/tex2018/texmf-dist/tex/latex/hyperref/pd1enc.
def
File: pd1enc.def 2018/02/06 v6.86b Hyperref: PDFDocEncoding definition (HO)
Now handling font encoding PD1 ...
... no UTF-8 mapping file for font encoding PD1
)
\Hy@SavedSpaceFactor=\count95

(/home/jenniferh/Programs/texlive/tex2018/texmf-dist/tex/latex/latexconfig/hype
rref.cfg
File: hyperref.cfg 2002/06/06 v1.2 hyperref configuration of TeXLive
)
Package hyperref Info: Option `colorlinks' set `true' on input line 4383.


Package hyperref Warning: Option `pagecolor' is not available anymore.

Package hyperref Info: Hyper figures OFF on input line 4509.
Package hyperref Info: Link nesting OFF on input line 4514.
Package hyperref Info: Hyper index ON on input line 4517.
Package hyperref Info: Plain pages OFF on input line 4524.
Package hyperref Info: Backreferencing OFF on input line 4529.
Package hyperref Info: Implicit mode ON; LaTeX internals redefined.
Package hyperref Info: Bookmarks ON on input line 4762.
\c@Hy@tempcnt=\count96
(/home/jenniferh/Programs/texlive/tex2018/texmf-dist/tex/latex/url/url.sty
\Urlmuskip=\muskip10
Package: url 2013/09/16  ver 3.4  Verb mode for urls, etc.
)
LaTeX Info: Redefining \url on input line 5115.
\XeTeXLinkMargin=\dimen106
\Fld@menulength=\count97
\Field@Width=\dimen107
\Fld@charsize=\dimen108
Package hyperref Info: Hyper figures OFF on input line 6369.
Package hyperref Info: Link nesting OFF on input line 6374.
Package hyperref Info: Hyper index ON on input line 6377.
Package hyperref Info: backreferencing OFF on input line 6384.
Package hyperref Info: Link coloring ON on input line 6387.
Package hyperref Info: Link coloring with OCG OFF on input line 6394.
Package hyperref Info: PDF/A mode OFF on input line 6399.
LaTeX Info: Redefining \ref on input line 6439.
LaTeX Info: Redefining \pageref on input line 6443.
\Hy@abspage=\count98
\c@Item=\count99
\c@Hfootnote=\count100
)
Package hyperref Info: Driver (autodetected): hpdftex.

(/home/jenniferh/Programs/texlive/tex2018/texmf-dist/tex/latex/hyperref/hpdftex
.def
File: hpdftex.def 2018/02/06 v6.86b Hyperref driver for pdfTeX
\Fld@listcount=\count101
\c@bookmark@seq@number=\count102

(/home/jenniferh/Programs/texlive/tex2018/texmf-dist/tex/latex/oberdiek/rerunfi
lecheck.sty
Package: rerunfilecheck 2016/05/16 v1.8 Rerun checks for auxiliary files (HO)
Package uniquecounter Info: New unique counter `rerunfilecheck' on input line 2
82.
)
\Hy@SectionHShift=\skip45
)
(/home/jenniferh/Programs/texlive/tex2018/texmf-dist/tex/latex/base/inputenc.st
y
Package: inputenc 2018/04/06 v1.3b Input encoding file
\inpenc@prehook=\toks17
\inpenc@posthook=\toks18
)
(/home/jenniferh/Programs/texlive/tex2018/texmf-dist/tex/generic/babel/babel.st
y
Package: babel 2018/06/05 3.22 The Babel package

(/home/jenniferh/Programs/texlive/tex2018/texmf-dist/tex/generic/babel/switch.d
ef
File: switch.def 2018/06/05 3.22 Babel switching mechanism
)
(/home/jenniferh/Programs/texlive/tex2018/texmf-dist/tex/generic/babel-english/
english.ldf
Language: english 2017/06/06 v3.3r English support from the babel system

(/home/jenniferh/Programs/texlive/tex2018/texmf-dist/tex/generic/babel/babel.de
f
File: babel.def 2018/06/05 3.22 Babel common definitions
\babel@savecnt=\count103
\U@D=\dimen109

(/home/jenniferh/Programs/texlive/tex2018/texmf-dist/tex/generic/babel/txtbabel
.def)
\bbl@dirlevel=\count104
)
\l@canadian = a dialect from \language\l@american 
\l@australian = a dialect from \language\l@british 
\l@newzealand = a dialect from \language\l@british 
))
(/home/jenniferh/Programs/texlive/tex2018/texmf-dist/tex/latex/amsmath/amsmath.
sty
Package: amsmath 2017/09/02 v2.17a AMS math features
\@mathmargin=\skip46

For additional information on amsmath, use the `?' option.

(/home/jenniferh/Programs/texlive/tex2018/texmf-dist/tex/latex/amsmath/amstext.
sty
Package: amstext 2000/06/29 v2.01 AMS text

(/home/jenniferh/Programs/texlive/tex2018/texmf-dist/tex/latex/amsmath/amsgen.s
ty
File: amsgen.sty 1999/11/30 v2.0 generic functions
\@emptytoks=\toks19
\ex@=\dimen110
))
(/home/jenniferh/Programs/texlive/tex2018/texmf-dist/tex/latex/amsmath/amsbsy.s
ty
Package: amsbsy 1999/11/29 v1.2d Bold Symbols
\pmbraise@=\dimen111
)
(/home/jenniferh/Programs/texlive/tex2018/texmf-dist/tex/latex/amsmath/amsopn.s
ty
Package: amsopn 2016/03/08 v2.02 operator names
)
\inf@bad=\count105
LaTeX Info: Redefining \frac on input line 213.
\uproot@=\count106
\leftroot@=\count107
LaTeX Info: Redefining \overline on input line 375.
\classnum@=\count108
\DOTSCASE@=\count109
LaTeX Info: Redefining \ldots on input line 472.
LaTeX Info: Redefining \dots on input line 475.
LaTeX Info: Redefining \cdots on input line 596.
\Mathstrutbox@=\box30
\strutbox@=\box31
\big@size=\dimen112
LaTeX Font Info:    Redeclaring font encoding OML on input line 712.
LaTeX Font Info:    Redeclaring font encoding OMS on input line 713.
\macc@depth=\count110
\c@MaxMatrixCols=\count111
\dotsspace@=\muskip11
\c@parentequation=\count112
\dspbrk@lvl=\count113
\tag@help=\toks20
\row@=\count114
\column@=\count115
\maxfields@=\count116
\andhelp@=\toks21
\eqnshift@=\dimen113
\alignsep@=\dimen114
\tagshift@=\dimen115
\tagwidth@=\dimen116
\totwidth@=\dimen117
\lineht@=\dimen118
\@envbody=\toks22
\multlinegap=\skip47
\multlinetaggap=\skip48
\mathdisplay@stack=\toks23
LaTeX Info: Redefining \[ on input line 2817.
LaTeX Info: Redefining \] on input line 2818.
)
(/home/jenniferh/Programs/texlive/tex2018/texmf-dist/tex/latex/amsfonts/amsfont
s.sty
Package: amsfonts 2013/01/14 v3.01 Basic AMSFonts support
\symAMSa=\mathgroup4
\symAMSb=\mathgroup5
LaTeX Font Info:    Overwriting math alphabet `\mathfrak' in version `bold'
(Font)                  U/euf/m/n --> U/euf/b/n on input line 106.
)
(/home/jenniferh/Programs/texlive/tex2018/texmf-dist/tex/latex/amsfonts/amssymb
.sty
Package: amssymb 2013/01/14 v3.01 AMS font symbols
)
(/home/jenniferh/Programs/texlive/tex2018/texmf-dist/tex/latex/graphics/graphic
x.sty
Package: graphicx 2017/06/01 v1.1a Enhanced LaTeX Graphics (DPC,SPQR)

(/home/jenniferh/Programs/texlive/tex2018/texmf-dist/tex/latex/graphics/graphic
s.sty
Package: graphics 2017/06/25 v1.2c Standard LaTeX Graphics (DPC,SPQR)

(/home/jenniferh/Programs/texlive/tex2018/texmf-dist/tex/latex/graphics/trig.st
y
Package: trig 2016/01/03 v1.10 sin cos tan (DPC)
)
(/home/jenniferh/Programs/texlive/tex2018/texmf-dist/tex/latex/graphics-cfg/gra
phics.cfg
File: graphics.cfg 2016/06/04 v1.11 sample graphics configuration
)
Package graphics Info: Driver file: pdftex.def on input line 99.
)
\Gin@req@height=\dimen119
\Gin@req@width=\dimen120
)
(/home/jenniferh/Programs/texlive/tex2018/texmf-dist/tex/latex/tools/tabularx.s
ty
Package: tabularx 2016/02/03 v2.11b `tabularx' package (DPC)

(/home/jenniferh/Programs/texlive/tex2018/texmf-dist/tex/latex/tools/array.sty
Package: array 2018/04/30 v2.4h Tabular extension package (FMi)
\col@sep=\dimen121
\ar@mcellbox=\box32
\extrarowheight=\dimen122
\NC@list=\toks24
\extratabsurround=\skip49
\backup@length=\skip50
\ar@cellbox=\box33
)
\TX@col@width=\dimen123
\TX@old@table=\dimen124
\TX@old@col=\dimen125
\TX@target=\dimen126
\TX@delta=\dimen127
\TX@cols=\count117
\TX@ftn=\toks25
)
(/home/jenniferh/Programs/texlive/tex2018/texmf-dist/tex/latex/multirow/multiro
w.sty
Package: multirow 2018/08/03 v2.3 Span multiple rows of a table
\multirow@colwidth=\skip51
\multirow@cntb=\count118
\multirow@dima=\skip52
\bigstrutjot=\dimen128
) (./supplement.aux)
\openout1 = `supplement.aux'.

LaTeX Font Info:    Checking defaults for OML/cmm/m/it on input line 48.
LaTeX Font Info:    ... okay on input line 48.
LaTeX Font Info:    Checking defaults for T1/cmr/m/n on input line 48.
LaTeX Font Info:    ... okay on input line 48.
LaTeX Font Info:    Checking defaults for OT1/cmr/m/n on input line 48.
LaTeX Font Info:    ... okay on input line 48.
LaTeX Font Info:    Checking defaults for OMS/cmsy/m/n on input line 48.
LaTeX Font Info:    ... okay on input line 48.
LaTeX Font Info:    Checking defaults for OMX/cmex/m/n on input line 48.
LaTeX Font Info:    ... okay on input line 48.
LaTeX Font Info:    Checking defaults for U/cmr/m/n on input line 48.
LaTeX Font Info:    ... okay on input line 48.
LaTeX Font Info:    Checking defaults for PD1/pdf/m/n on input line 48.
LaTeX Font Info:    ... okay on input line 48.

(/home/jenniferh/Programs/texlive/tex2018/texmf-dist/tex/context/base/mkii/supp
-pdf.mkii
[Loading MPS to PDF converter (version 2006.09.02).]
\scratchcounter=\count119
\scratchdimen=\dimen129
\scratchbox=\box34
\nofMPsegments=\count120
\nofMParguments=\count121
\everyMPshowfont=\toks26
\MPscratchCnt=\count122
\MPscratchDim=\dimen130
\MPnumerator=\count123
\makeMPintoPDFobject=\count124
\everyMPtoPDFconversion=\toks27
)
(/home/jenniferh/Programs/texlive/tex2018/texmf-dist/tex/latex/oberdiek/epstopd
f-base.sty
Package: epstopdf-base 2016/05/15 v2.6 Base part for package epstopdf

(/home/jenniferh/Programs/texlive/tex2018/texmf-dist/tex/latex/oberdiek/grfext.
sty
Package: grfext 2016/05/16 v1.2 Manage graphics extensions (HO)
)
Package epstopdf-base Info: Redefining graphics rule for `.eps' on input line 4
38.
Package grfext Info: Graphics extension search list:
(grfext)             [.pdf,.png,.jpg,.mps,.jpeg,.jbig2,.jb2,.PDF,.PNG,.JPG,.JPE
G,.JBIG2,.JB2,.eps]
(grfext)             \AppendGraphicsExtensions on input line 456.

(/home/jenniferh/Programs/texlive/tex2018/texmf-dist/tex/latex/latexconfig/epst
opdf-sys.cfg
File: epstopdf-sys.cfg 2010/07/13 v1.3 Configuration of (r)epstopdf for TeX Liv
e
))
Package lastpage Info: Please have a look at the pageslts package at
(lastpage)             https://www.ctan.org/pkg/pageslts
(lastpage)             ! on input line 48.
\AtBeginShipoutBox=\box35
Package hyperref Info: Link coloring ON on input line 48.

(/home/jenniferh/Programs/texlive/tex2018/texmf-dist/tex/latex/hyperref/nameref
.sty
Package: nameref 2016/05/21 v2.44 Cross-referencing by name of section

(/home/jenniferh/Programs/texlive/tex2018/texmf-dist/tex/generic/oberdiek/getti
tlestring.sty
Package: gettitlestring 2016/05/16 v1.5 Cleanup title references (HO)
)
\c@section@level=\count125
)
LaTeX Info: Redefining \ref on input line 48.
LaTeX Info: Redefining \pageref on input line 48.
LaTeX Info: Redefining \nameref on input line 48.
 (./supplement.out) (./supplement.out)
\@outlinefile=\write3
\openout3 = `supplement.out'.

<meansdalldatasets.pdf, id=4, 1228.59pt x 722.7pt>
File: meansdalldatasets.pdf Graphic file (type pdf)
<use meansdalldatasets.pdf>
Package pdftex.def Info: meansdalldatasets.pdf  used on input line 53.
(pdftex.def)             Requested size: 342.9489pt x 201.73708pt.
LaTeX Font Info:    Try loading font information for U+msa on input line 62.

(/home/jenniferh/Programs/texlive/tex2018/texmf-dist/tex/latex/amsfonts/umsa.fd
File: umsa.fd 2013/01/14 v3.01 AMS symbols A
)
LaTeX Font Info:    Try loading font information for U+msb on input line 62.

(/home/jenniferh/Programs/texlive/tex2018/texmf-dist/tex/latex/amsfonts/umsb.fd
File: umsb.fd 2013/01/14 v3.01 AMS symbols B
)
Overfull \hbox (28.3096pt too wide) in paragraph at lines 62--121
 [][] 
 []


LaTeX Warning: `!h' float specifier changed to `!ht'.

<meansdalloversampled.pdf, id=5, 1228.59pt x 722.7pt>
File: meansdalloversampled.pdf Graphic file (type pdf)
<use meansdalloversampled.pdf>
Package pdftex.def Info: meansdalloversampled.pdf  used on input line 125.
(pdftex.def)             Requested size: 342.9489pt x 201.73708pt.
<ComparisonTox21natconfs.pdf, id=6, 1228.59pt x 505.89pt>
File: ComparisonTox21natconfs.pdf Graphic file (type pdf)
<use ComparisonTox21natconfs.pdf>
Package pdftex.def Info: ComparisonTox21natconfs.pdf  used on input line 132.
(pdftex.def)             Requested size: 342.9489pt x 141.21594pt.

LaTeX Warning: `!h' float specifier changed to `!ht'.


AED: lastpage setting LastPage

LaTeX Font Warning: Font shape `OT1/cmss/m/it' in size <8> not available
(Font)              Font shape `OT1/cmss/m/sl' tried instead on input line 136.


[1{/home/jenniferh/.texlive2018/texmf-var/fonts/map/pdftex/updmap/pdftex.map}

 <./meansdalldatasets.pdf> <./meansdalloversampled.pdf>] [2] [3 <./ComparisonTo
x21natconfs.pdf>]
Package atveryend Info: Empty hook `BeforeClearDocument' on input line 136.
Package atveryend Info: Empty hook `AfterLastShipout' on input line 136.
 (./supplement.aux)
Package atveryend Info: Executing hook `AtVeryEndDocument' on input line 136.
Package atveryend Info: Executing hook `AtEndAfterFileList' on input line 136.
Package rerunfilecheck Info: File `supplement.out' has not changed.
(rerunfilecheck)             Checksum: D41D8CD98F00B204E9800998ECF8427E;0.
Package atveryend Info: Empty hook `AtVeryVeryEnd' on input line 136.
 ) 
Here is how much of TeX's memory you used:
 7770 strings out of 493744
 110917 string characters out of 6146260
 241659 words of memory out of 5000000
 11384 multiletter control sequences out of 15000+600000
 9236 words of font info for 35 fonts, out of 8000000 for 9000
 445 hyphenation exceptions out of 8191
 30i,10n,37p,799b,341s stack positions out of 5000i,500n,10000p,200000b,80000s
</home/jenniferh/Programs/texlive/tex2018/texmf-dist/fonts/type1/public/amsfo
nts/cm/cmss8.pfb></home/jenniferh/Programs/texlive/tex2018/texmf-dist/fonts/typ
e1/public/amsfonts/cm/cmssbx10.pfb>
Output written on supplement.pdf (3 pages, 86866 bytes).
PDF statistics:
 62 PDF objects out of 1000 (max. 8388607)
 48 compressed objects within 1 object stream
 9 named destinations out of 1000 (max. 500000)
 16 words of extra memory for PDF output out of 10000 (max. 10000000)
